# Supplementary material for: Increased Adhesiveness of Blood Cells Induced by Mercury Chloride: Protective Effect of Hydroxytyrosol
Source: Antioxidants (Basel). 2024 Dec 20;13(12):1576. doi: 10.3390/antiox13121576 (PMC11673208; doi:10.3390/antiox13121576)
Supplement: Supplementary file 1 [file antioxidants-13-01576-s001.zip]

Archive with 1 entries (1 files):
- antioxidants-3337691-supplementary.pdf
